# Supplementary material for: 1H NMR fecal metabolic phenotyping of periductal fibrosis- and cholangiocarcinoma-specific metabotypes defining perturbation in gut microbial-host co-metabolism
Source: PeerJ. 2023 May 9;11:e15386. doi: 10.7717/peerj.15386 (PMC10178365; doi:10.7717/peerj.15386)
Supplement: Supplemental Information 2 [file peerj-11-15386-s002.xlsx]

## Sheet: Sheet1
No.	Sample label	HN/PID	Group	Sex	Age	CCA subtype	Tumor morphology	Stage	Metastasis
1	CCA01F	JT8654	CCA	M	46	Perihilar	Mass forming	4b	1
2	CCA03F	DP8067	CCA	F	67	Distal	Periductal infiltrating	1	0
5	CCA08F	JW0772	CCA	M	65	Right lobe intrahepatic	Mass forming	4b	1
6	CCA10F	JU8787	CCA	M	64	Perihilar	Intraductal	3C	0
7	CCA11F	JU9444	CCA	M	52	Left lobe intrahepatic	Mass forming	1A	0
8	CCA12F	JQ9383	CCA	F	56	Right lobe intrahepatic	Mass forming	2	0
9	CCA13F	JU8760	CCA	M	69	Left lobe intrahepatic	Intraductal	4b	1
10	CCA15F	JV4836	CCA	M	56	Perihilar	Intraductal	3C	0
11	CCA16F	JW2242	CCA	M	64	Perihilar	Periductal infiltrating	4b	1
12	CCA17F	JV2145	CCA	M	73	Perihilar	Intraductal	2	0
13	CCA18F	JT0315	CCA	M	61	Right lobe intrahepatic	Mass forming	3A	0
14	CCA19F	IA3883	CCA	M	60	Perihilar	Periductal infiltrating	3A	0
15	CCA21F	DY7492	CCA	F	42	NA	Intraductal	3A	0
16	HT02F	PID00381	Healthy	M	61
17	HT04F	PID00241	Healthy	F	38
18	HT05F	PID00280	Healthy	M	75
19	HT08F	PID00430	Healthy	F	58
20	HT11F	PID00208	Healthy	F	72
21	HT15F	PID00443	Healthy	F	70
22	HT16F	PID00322	Healthy	M	56
23	HT19F	PID00762	Healthy	F	69
24	HT20F	PID00590	Healthy	M	53
25	HT21F	PID00593	Healthy	M	58
26	HT22F	PID00642	Healthy	M	65
27	HT23F	PID00580	Healthy	M	58
28	HT24F	PID00799	Healthy	F	31
29	HT26F	PID00583	Healthy	F	63
30	HT27F	PID00788	Healthy	F	63
31	HT28F	PID00767	Healthy	M	77
32	HT29F	PID00775	Healthy	M	79
33	HT30F	PID00636	Healthy	F	58
34	HT31F	PID00859	Healthy	F	72
35	HT32F	PID00901	Healthy	M	78
36	PDF02F	PID00180	PDF	M	61
37	PDF03F	PID00186	PDF	M	56
38	PDF04F	PID01382	PDF	M	54
39	PDF07F	PID01520	PDF	M	79
40	PDF10F	PID01397	PDF	M	58
41	PDF12F	PID01476	PDF	F	63
42	PDF13F	PID01300	PDF	M	55
43	PDF15F	PID01452	PDF	M	51
44	PDF16F	PID01503	PDF	M	46
45	PDF17F	PID01346	PDF	M	47
46	PDF19F	PID01410	PDF	M	62
47	PDF20F	PID00318	PDF	F	61
48	PDF21F	PID00323	PDF	M	63
49	PDF22F	PID00270	PDF	M	54
50	PDF23F	PID00264	PDF	F	53
51	PDF25F	PID00261	PDF	M	68
52	PDF26F	PID01563	PDF	M	67
53	PDF27F	PID01812	PDF	M	67
54	PDF33F	PID01601	PDF	F	51
55	PDF34F	PID01647	PDF	M	54
